# Supplementary material for: Cohort profile: The Singapore Breast Cancer Cohort (SGBCC), a multi-center breast cancer cohort for evaluation of phenotypic risk factors and genetic markers
Source: PLoS One. 2021 Apr 26;16(4):e0250102. doi: 10.1371/journal.pone.0250102 (PMC8075208; doi:10.1371/journal.pone.0250102)
Supplement: S1 Table — (XLSX) [file pone.0250102.s003.xlsx]

## Sheet: S1_Table
S1 Table. List of predicted protein-truncating variants in 4,464 breast cancer patients from the Singapore Breast Cancer Cohort.
Gene	Chromosome_Position_Ref_Alt	Exon	HGVSc	HGVSp	Amino_acid_change	Consequence	Total
ATM	chr11_108117706_CAA_C	'8/63	NM_000051.3:c.920_921del	NP_000042.3:p.Lys307MetfsTer10	TK/TX	frameshift_variant	1
ATM	chr11_108119806_GA_G	'9/63	NM_000051.3:c.1214del	NP_000042.3:p.Asn405MetfsTer15	N/X	frameshift_variant	1
ATM	chr11_108121531_C_T	'10/63	NM_000051.3:c.1339C>T	NP_000042.3:p.Arg447Ter	R/*	stop_gained	1
ATM	chr11_108121561_C_T	'10/63	NM_000051.3:c.1369C>T	NP_000042.3:p.Arg457Ter	R/*	stop_gained	1
ATM	chr11_108121593_CAA_C	'10/63	NM_000051.3:c.1402_1403del	NP_000042.3:p.Lys468GlufsTer18	K/X	frameshift_variant	4
ATM	chr11_108121693_C_T	'10/63	NM_000051.3:c.1501C>T	NP_000042.3:p.Gln501Ter	Q/*	stop_gained	1
ATM	chr11_108141789_A_T		NM_000051.3:c.2839-2A>T		NA	splice_acceptor_variant	2
ATM	chr11_108153607_G_A		NM_000051.3:c.3746+1G>A		NA	splice_donor_variant	1
ATM	chr11_108160488_C_T	'29/63	NM_000051.3:c.4396C>T	NP_000042.3:p.Arg1466Ter	R/*	stop_gained	1
ATM	chr11_108192148_G_A		NM_000051.3:c.6572+1G>A		NA	splice_donor_variant	1
ATM	chr11_108203577_CTTATA_C	'53/63	NM_000051.3:c.7886_7890del	NP_000042.3:p.Ile2629SerfsTer25	AYI/AX	frameshift_variant	1
ATM	chr11_108203628_G_A		NM_000051.3:c.7927+1G>A		NA	splice_donor_variant	1
ATM	chr11_108206642_GAA_G	'56/63	NM_000051.3:c.8224_8225del	NP_000042.3:p.Asn2742HisfsTer4	RN/RX	frameshift_variant	1
ATM	chr11_108213967_C_T	'57/63	NM_000051.3:c.8287C>T	NP_000042.3:p.Arg2763Ter	R/*	stop_gained	1
ATM	chr11_108216484_GTC_G	'58/63	NM_000051.3:c.8435_8436del	NP_000042.3:p.Ser2812PhefsTer2	S/X	frameshift_variant	3
BARD1	chr2_215609860_C_CA	'9/11	NM_000465.2:c.1833dup	NP_000456.2:p.Asp612Ter	-/X	frameshift_variant	1
BARD1	chr2_215617235_CT_C	'7/11	NM_000465.2:c.1612del	NP_000456.2:p.Ser538ValfsTer2	S/X	frameshift_variant	1
BARD1	chr2_215634013_G_T	'5/11	NM_000465.2:c.1338C>A	NP_000456.2:p.Tyr446Ter	Y/*	stop_gained	1
BARD1	chr2_215645944_C_T	'4/11	NM_000465.2:c.654G>A	NP_000456.2:p.Trp218Ter	W/*	stop_gained	1
BARD1	chr2_215645974_C_CT	'4/11	NM_000465.2:c.623dup	NP_000456.2:p.Lys209GlufsTer5	K/KX	frameshift_variant	1
BARD1	chr2_215646150_G_A	'4/11	NM_000465.2:c.448C>T	NP_000456.2:p.Arg150Ter	R/*	stop_gained	1
BRCA1	chr17_41203079_C_T		NM_007294.3:c.5332+1G>A		NA	splice_donor_variant	1
BRCA1	chr17_41203135_C_T		NM_007294.3:c.5278-1G>A		NA	splice_acceptor_variant	1
BRCA1	chr17_41209133_CCT_C	'19/23	NM_007294.3:c.5211_5212del	NP_009225.1:p.Gly1738ArgfsTer91	RG/RX	frameshift_variant	1
BRCA1	chr17_41215391_C_T		NM_007294.3:c.5153-1G>A		NA	splice_acceptor_variant	1
BRCA1	chr17_41215969_C_A		NM_007294.3:c.5075-1G>T		NA	splice_acceptor_variant	1
BRCA1	chr17_41223130_T_A	'15/23	NM_007294.3:c.4801A>T	NP_009225.1:p.Lys1601Ter	K/*	stop_gained	1
BRCA1	chr17_41228617_G_A	'13/23	NM_007294.3:c.4372C>T	NP_009225.1:p.Gln1458Ter	Q/*	stop_gained	1
BRCA1	chr17_41228632_C_G		NM_007294.3:c.4358-1G>C		NA	splice_acceptor_variant	1
BRCA1	chr17_41234594_T_C		NM_007294.3:c.4186-2A>G		NA	splice_acceptor_variant	1
BRCA1	chr17_41242960_C_T		NM_007294.3:c.4185+1G>A		NA	splice_donor_variant	1
BRCA1	chr17_41242983_TGAGAG_T	'11/23	NM_007294.3:c.4158_4162del	NP_009225.1:p.Ser1387GlufsTer2	SSQ/SX	frameshift_variant	1
BRCA1	chr17_41243686_CCTCA_C	'10/23	NM_007294.3:c.3858_3861del	NP_009225.1:p.Ser1286ArgfsTer20	SE/X	frameshift_variant	1
BRCA1	chr17_41243887_C_A	'10/23	NM_007294.3:c.3661G>T	NP_009225.1:p.Glu1221Ter	E/*	stop_gained	2
BRCA1	chr17_41244123_GC_G	'10/23	NM_007294.3:c.3424del	NP_009225.1:p.Ala1142HisfsTer13	A/X	frameshift_variant	3
BRCA1	chr17_41244167_A_T	'10/23	NM_007294.3:c.3381T>A	NP_009225.1:p.Tyr1127Ter	Y/*	stop_gained	1
BRCA1	chr17_41244202_CTTCT_C	'10/23	NM_007294.3:c.3342_3345del	NP_009225.1:p.Glu1115Ter	EE/X	frameshift_variant	1
BRCA1	chr17_41244333_AG_A	'10/23	NM_007294.3:c.3214del	NP_009225.1:p.Leu1072Ter	L/X	frameshift_variant	6
BRCA1	chr17_41244821_A_AT	'10/23	NM_007294.3:c.2726dup	NP_009225.1:p.Asn909LysfsTer6	N/KX	frameshift_variant	4
BRCA1	chr17_41244913_C_A	'10/23	NM_007294.3:c.2635G>T	NP_009225.1:p.Glu879Ter	E/*	stop_gained	3
BRCA1	chr17_41245029_CTG_C	'10/23	NM_007294.3:c.2517_2518del	NP_009225.1:p.His839GlnfsTer12	HS/QX	frameshift_variant	1
BRCA1	chr17_41245293_AAC_A	'10/23	NM_007294.3:c.2253_2254del	NP_009225.1:p.Met751IlefsTer10	ML/IX	frameshift_variant	1
BRCA1	chr17_41245674_A_AG	'10/23	NM_007294.3:c.1873dup	NP_009225.1:p.Leu625ProfsTer5	L/PX	frameshift_variant	1
BRCA1	chr17_41245700_AG_A	'10/23	NM_007294.3:c.1847del	NP_009225.1:p.Ser616LeufsTer10	S/X	frameshift_variant	1
BRCA1	chr17_41246039_CTTTAA_C	'10/23	NM_007294.3:c.1504_1508del	NP_009225.1:p.Leu502AlafsTer2	LK/X	frameshift_variant	1
BRCA1	chr17_41246565_CAT_C	'10/23	NM_007294.3:c.981_982del	NP_009225.1:p.Cys328Ter	TC/TX	frameshift_variant	2
BRCA1	chr17_41251826_T_TA	'7/23	NM_007294.3:c.512dup	NP_009225.1:p.Gln172ThrfsTer10	I/IX	frameshift_variant	1
BRCA1	chr17_41276044_ACT_A	'2/23	NM_007294.3:c.68_69del	NP_009225.1:p.Glu23ValfsTer17	E/X	frameshift_variant	1
BRCA1	chr17_41276047_C_CT	'2/23	NM_007294.3:c.66dup	NP_009225.1:p.Glu23ArgfsTer18	-/X	frameshift_variant	1
BRCA1	chr17_41276111_C_A	'2/23	NM_007294.3:c.3G>T	NP_009225.1:p.Met1?	M/I	start_lost	1
BRCA2	chr13_32900751_G_A		NM_000059.3:c.631+1G>A		NA	splice_donor_variant	1
BRCA2	chr13_32903604_CTG_C	'8/27	NM_000059.3:c.658_659del	NP_000050.2:p.Val220IlefsTer4	TV/TX	frameshift_variant	1
BRCA2	chr13_32905140_ACAAAT_A	'9/27	NM_000059.3:c.771_775del	NP_000050.2:p.Asn257LysfsTer17	TN/X	frameshift_variant	1
BRCA2	chr13_32905146_CAA_C	'9/27	NM_000059.3:c.774_775del	NP_000050.2:p.Glu260SerfsTer15	Q/X	frameshift_variant	3
BRCA2	chr13_32906565_C_CA	'10/27	NM_000059.3:c.956dup	NP_000050.2:p.Asn319LysfsTer8	T/TX	frameshift_variant	2
BRCA2	chr13_32907375_CAAAT_C	'10/27	NM_000059.3:c.1763_1766del	NP_000050.2:p.Asn588SerfsTer25	TN/X	frameshift_variant	3
BRCA2	chr13_32907382_GTTTA_G	'10/27	NM_000059.3:c.1773_1776del	NP_000050.2:p.Ile591MetfsTer22	FI/X	frameshift_variant	1
BRCA2	chr13_32910585_TAC_T	'11/27	NM_000059.3:c.2095_2096del	NP_000050.2:p.Gln699ValfsTer8	LQ/LX	frameshift_variant	1
BRCA2	chr13_32910630_A_AG	'11/27	NM_000059.3:c.2140dup	NP_000050.2:p.Glu714GlyfsTer5	Q/QX	frameshift_variant	2
BRCA2	chr13_32910661_CA_C	'11/27	NM_000059.3:c.2175del	NP_000050.2:p.Val726PhefsTer4	K/X	frameshift_variant	1
BRCA2	chr13_32910766_TC_T	'11/27	NM_000059.3:c.2275del	NP_000050.2:p.Leu759PhefsTer13	L/X	frameshift_variant	1
BRCA2	chr13_32910931_TC_T	'11/27	NM_000059.3:c.2442del	NP_000050.2:p.Met815TrpfsTer10	P/X	frameshift_variant	1
BRCA2	chr13_32910962_TTAAATG_T	'11/27	NM_000059.3:c.2471_2476del	NP_000050.2:p.Leu824_Glu826delinsTer	LNE/*	stop_gained	1
BRCA2	chr13_32911297_TAAAC_T	'11/27	NM_000059.3:c.2808_2811del	NP_000050.2:p.Ala938ProfsTer21	KQ/X	frameshift_variant	5
BRCA2	chr13_32911598_G_T	'11/27	NM_000059.3:c.3106G>T	NP_000050.2:p.Glu1036Ter	E/*	stop_gained	1
BRCA2	chr13_32911601_C_T	'11/27	NM_000059.3:c.3109C>T	NP_000050.2:p.Gln1037Ter	Q/*	stop_gained	3
BRCA2	chr13_32911854_C_G	'11/27	NM_000059.3:c.3362C>G	NP_000050.2:p.Ser1121Ter	S/*	stop_gained	1
BRCA2	chr13_32912089_CTG_C	'11/27	NM_000059.3:c.3599_3600del	NP_000050.2:p.Cys1200Ter	C/X	frameshift_variant	1
BRCA2	chr13_32912206_GAA_G	'11/27	NM_000059.3:c.3716_3717del	NP_000050.2:p.Lys1239ThrfsTer3	K/X	frameshift_variant	2
BRCA2	chr13_32912337_CTG_C	'11/27	NM_000059.3:c.3847_3848del	NP_000050.2:p.Val1283LysfsTer2	TV/TX	frameshift_variant	2
BRCA2	chr13_32912901_TAAGA_T	'11/27	NM_000059.3:c.4415_4418del	NP_000050.2:p.Lys1472ThrfsTer6	IR/X	frameshift_variant	1
BRCA2	chr13_32912959_AATACTGA_TGTTTTT	'11/27	NM_000059.3:c.4467_4474delinsTGTTTTT	NP_000050.2:p.Lys1489AsnfsTer15	KILK/NVFX	frameshift_variant	1
BRCA2	chr13_32912961_TACTG_T	'11/27	NM_000059.3:c.4471_4474del	NP_000050.2:p.Leu1491LysfsTer12	IL/X	frameshift_variant	1
BRCA2	chr13_32913457_C_A	'11/27	NM_000059.3:c.4965C>A	NP_000050.2:p.Tyr1655Ter	Y/*	stop_gained	1
BRCA2	chr13_32913546_C_A	'11/27	NM_000059.3:c.5054C>A	NP_000050.2:p.Ser1685Ter	S/*	stop_gained	1
BRCA2	chr13_32913655_CAG_C	'11/27	NM_000059.3:c.5164_5165del	NP_000050.2:p.Ser1722TyrfsTer4	S/X	frameshift_variant	2
BRCA2	chr13_32914065_CAATT_C	'11/27	NM_000059.3:c.5576_5579del	NP_000050.2:p.Ile1859LysfsTer3	TI/X	frameshift_variant	1
BRCA2	chr13_32914148_C_T	'11/27	NM_000059.3:c.5656C>T	NP_000050.2:p.Gln1886Ter	Q/*	stop_gained	1
BRCA2	chr13_32914174_C_A	'11/27	NM_000059.3:c.5682C>A	NP_000050.2:p.Tyr1894Ter	Y/*	stop_gained	1
BRCA2	chr13_32914174_C_G	'11/27	NM_000059.3:c.5682C>G	NP_000050.2:p.Tyr1894Ter	Y/*	stop_gained	1
BRCA2	chr13_32914209_ACT_A	'11/27	NM_000059.3:c.5722_5723del	NP_000050.2:p.Leu1908ArgfsTer2	NS/NX	frameshift_variant	1
BRCA2	chr13_32914265_C_T	'11/27	NM_000059.3:c.5773C>T	NP_000050.2:p.Gln1925Ter	Q/*	stop_gained	1
BRCA2	chr13_32914644_AT_A	'11/27	NM_000059.3:c.6154del	NP_000050.2:p.Ser2052HisfsTer18	N/X	frameshift_variant	1
BRCA2	chr13_32914790_C_CA	'11/27	NM_000059.3:c.6302dup	NP_000050.2:p.Asn2101LysfsTer10	Q/QX	frameshift_variant	1
BRCA2	chr13_32914893_ATAACT_A	'11/27	NM_000059.3:c.6405_6409del	NP_000050.2:p.Asn2135LysfsTer3	NNL/NX	frameshift_variant	1
BRCA2	chr13_32914940_AAAGTT_CAGAAAA	'11/27	NM_000059.3:c.6448_6453delinsCAGAAAA	NP_000050.2:p.Lys2150GlnfsTer26	KV/QKX	frameshift_variant	1
BRCA2	chr13_32914953_A_ATC	'11/27	NM_000059.3:c.6468_6469dup	NP_000050.2:p.Gln2157LeufsTer12	Y/YX	frameshift_variant	2
BRCA2	chr13_32914973_GACAA_G	'11/27	NM_000059.3:c.6486_6489del	NP_000050.2:p.Lys2162AsnfsTer5	DK/X	frameshift_variant	1
BRCA2	chr13_32915038_AG_A	'11/27	NM_000059.3:c.6547del	NP_000050.2:p.Glu2183AsnfsTer8	E/X	frameshift_variant	1
BRCA2	chr13_32915122_AGTTT_A	'11/27	NM_000059.3:c.6634_6637del	NP_000050.2:p.Cys2212LeufsTer16	VC/X	frameshift_variant	1
BRCA2	chr13_32915214_C_CA	'11/27	NM_000059.3:c.6723dup	NP_000050.2:p.Asp2242ArgfsTer3	T/TX	frameshift_variant	1
BRCA2	chr13_32920978_C_T	'13/27	NM_000059.3:c.6952C>T	NP_000050.2:p.Arg2318Ter	R/*	stop_gained	1
BRCA2	chr13_32929156_GA_G	'14/27	NM_000059.3:c.7169del	NP_000050.2:p.Asn2390MetfsTer4	R/X	frameshift_variant	1
BRCA2	chr13_32929366_AAAAC_A	'14/27	NM_000059.3:c.7379_7382del	NP_000050.2:p.Asn2460ThrfsTer8	KN/X	frameshift_variant	1
BRCA2	chr13_32930609_C_T	'15/27	NM_000059.3:c.7480C>T	NP_000050.2:p.Arg2494Ter	R/*	stop_gained	1
BRCA2	chr13_32945189_CTA_C	'20/27	NM_000059.3:c.8585_8586del	NP_000050.2:p.Leu2862ArgfsTer6	L/X	frameshift_variant	1
BRCA2	chr13_32953568_C_T	'22/27	NM_000059.3:c.8869C>T	NP_000050.2:p.Gln2957Ter	Q/*	stop_gained	1
BRCA2	chr13_32953612_GT_G	'22/27	NM_000059.3:c.8915del	NP_000050.2:p.Leu2972CysfsTer4	L/X	frameshift_variant	1
BRCA2	chr13_32953892_CTGAG_C	'23/27	NM_000059.3:c.8961_8964del	NP_000050.2:p.Ser2988PhefsTer12	LS/X	frameshift_variant	1
BRCA2	chr13_32953960_T_G	'23/27	NM_000059.3:c.9027T>G	NP_000050.2:p.Tyr3009Ter	Y/*	stop_gained	4
BRCA2	chr13_32968863_C_G	'25/27	NM_000059.3:c.9294C>G	NP_000050.2:p.Tyr3098Ter	Y/*	stop_gained	2
BRCA2	chr13_32968949_G_A	'25/27	NM_000059.3:c.9380G>A	NP_000050.2:p.Trp3127Ter	W/*	stop_gained	1
BRCA2	chr13_32968951_C_T	'25/27	NM_000059.3:c.9382C>T	NP_000050.2:p.Arg3128Ter	R/*	stop_gained	1
BRCA2	chr13_32968968_AG_A	'25/27	NM_000059.3:c.9401del	NP_000050.2:p.Gly3134AlafsTer29	G/X	frameshift_variant	2
BRCA2	chr13_32968981_TTA_T	'25/27	NM_000059.3:c.9414_9415del	NP_000050.2:p.Leu3138PhefsTer11	L/X	frameshift_variant	1
BRIP1	chr17_59770855_AT_A	'18/20	NM_032043.2:c.2510del	NP_114432.2:p.Asn837MetfsTer8	N/X	frameshift_variant	1
BRIP1	chr17_59793412_G_A	'17/20	NM_032043.2:c.2392C>T	NP_114432.2:p.Arg798Ter	R/*	stop_gained	1
BRIP1	chr17_59821806_G_C	'15/20	NM_032043.2:c.2244C>G	NP_114432.2:p.Tyr748Ter	Y/*	stop_gained	1
BRIP1	chr17_59858319_GTC_G	'12/20	NM_032043.2:c.1674_1675del	NP_114432.2:p.Trp558CysfsTer5	WT/CX	frameshift_variant	2
BRIP1	chr17_59871088_C_T	'10/20	NM_032043.2:c.1343G>A	NP_114432.2:p.Trp448Ter	W/*	stop_gained	3
BRIP1	chr17_59878688_G_A	'8/20	NM_032043.2:c.1066C>T	NP_114432.2:p.Arg356Ter	R/*	stop_gained	2
BRIP1	chr17_59938900_T_C	'2/20	NM_032043.2:c.1A>G	NP_114432.2:p.Met1?	M/V	start_lost	7
CHEK2	chr22_29090022_G_A	'13/15	NM_007194.3:c.1459C>T	NP_009125.1:p.Gln487Ter	Q/*	stop_gained	3
CHEK2	chr22_29090027_C_T	'13/15	NM_007194.3:c.1454G>A	NP_009125.1:p.Trp485Ter	W/*	stop_gained	1
CHEK2	chr22_29092887_A_C		NM_007194.3:c.1095+2T>G		NA	splice_donor_variant	1
CHEK2	chr22_29106048_C_A		NM_007194.3:c.793-1G>T		NA	splice_acceptor_variant	1
CHEK2	chr22_29121232_C_CT	'3/15	NM_007194.3:c.442dup	NP_009125.1:p.Arg148LysfsTer6	R/KX	frameshift_variant	1
CHEK2	chr22_29130612_G_C	'2/15	NM_007194.3:c.98C>G	NP_009125.1:p.Ser33Ter	S/*	stop_gained	1
EPCAM	chr2_47600613_GA_T	'2/9	NM_002354.2:c.88_89delinsT	NP_002345.2:p.Glu30Ter	E/X	frameshift_variant	1
EPCAM	chr2_47600658_C_T	'2/9	NM_002354.2:c.133C>T	NP_002345.2:p.Gln45Ter	Q/*	stop_gained	2
FANCC	chr9_97869502_CTG_C	'14/15	NM_000136.2:c.1377_1378del	NP_000127.2:p.Ser459ArgfsTer58	SS/RX	frameshift_variant	2
FANCM	chr14_45620695_AG_A	'5/23	NM_020937.2:c.1015del	NP_065988.1:p.Asp339IlefsTer18	D/X	frameshift_variant	1
FANCM	chr14_45623198_CA_C	'6/23	NM_020937.2:c.1129del	NP_065988.1:p.Met377TrpfsTer3	Q/X	frameshift_variant	1
FANCM	chr14_45623949_ACT_A	'7/23	NM_020937.2:c.1236_1237del	NP_065988.1:p.Tyr413Ter	L/X	frameshift_variant	1
FANCM	chr14_45633763_G_T	'10/23	NM_020937.2:c.1783G>T	NP_065988.1:p.Glu595Ter	E/*	stop_gained	1
FANCM	chr14_45644485_CTCATA_C	'14/23	NM_020937.2:c.2532_2536del	NP_065988.1:p.His844GlnfsTer4	THI/TX	frameshift_variant	1
FANCM	chr14_45653043_A_T	'17/23	NM_020937.2:c.4453A>T	NP_065988.1:p.Lys1485Ter	K/*	stop_gained	1
FANCM	chr14_45653106_G_A		NM_020937.2:c.4515+1G>A		NA	splice_donor_variant	1
GEN1	chr2_17942786_GTC_G	'3/14	NM_182625.3:c.287_288del	NP_872431.3:p.Ser96PhefsTer15	S/X	frameshift_variant	1
GEN1	chr2_17953996_T_TGGCA	'8/14	NM_182625.3:c.899_902dup	NP_872431.3:p.His301GlnfsTer7	W/WQX	frameshift_variant	1
GEN1	chr2_17954032_GT_G	'8/14	NM_182625.3:c.935del	NP_872431.3:p.Val312GlufsTer26	V/X	frameshift_variant	1
GEN1	chr2_17955563_G_A	'11/14	NM_182625.3:c.1097G>A	NP_872431.3:p.Trp366Ter	W/*	stop_gained	1
GEN1	chr2_17955667_C_T	'11/14	NM_182625.3:c.1201C>T	NP_872431.3:p.Arg401Ter	R/*	stop_gained	1
MRE11A	chr11_94169066_C_A		NM_005591.3:c.1927-1G>T		NA	splice_acceptor_variant	3
MRE11A	chr11_94194107_C_A	'12/20	NM_005591.3:c.1321G>T	NP_005582.1:p.Glu441Ter	E/*	stop_gained	1
MRE11A	chr11_94197278_C_T		NM_005591.3:c.1225+1G>A		NA	splice_donor_variant	1
MRE11A	chr11_94209454_C_T		NM_005591.3:c.659+1G>A		NA	splice_donor_variant	1
MRE11A	chr11_94212842_CT_C	'5/20	NM_005591.3:c.399del	NP_005582.1:p.Ala135GlnfsTer10	T/X	frameshift_variant	1
MSH6	chr2_48026640_T_TA	'4/10	NM_000179.2:c.1519dup	NP_000170.1:p.Arg507LysfsTer9	-/X	frameshift_variant	1
MSH6	chr2_48030588_C_T	'5/10	NM_000179.2:c.3202C>T	NP_000170.1:p.Arg1068Ter	R/*	stop_gained	1
MSH6	chr2_48033791_GTAAC_G		NM_000179.2:c.4001+12_4001+15del		NA	splice_donor_variant	29
MSH6	chr2_48033791_GTAACTAACTAACTATAATGGAATTA_G		NM_000179.2:c.4001+11_4001+35del		NA	splice_donor_variant	2
MUTYH	chr1_45796185_TA_T		NM_001128425.1:c.1518+2del		NA	splice_donor_variant	1
MUTYH	chr1_45796895_C_A	'14/16	NM_001128425.1:c.1435G>T	NP_001121897.1:p.Glu479Ter	E/*	stop_gained	7
MUTYH	chr1_45797230_T_C		NM_001128425.1:c.1187-2A>G		NA	splice_acceptor_variant	1
MUTYH	chr1_45797972_G_A	'10/16	NM_001128425.1:c.799C>T	NP_001121897.1:p.Gln267Ter	Q/*	stop_gained	2
MUTYH	chr1_45798627_C_T	'6/16	NM_001128425.1:c.467G>A	NP_001121897.1:p.Trp156Ter	W/*	stop_gained	4
MUTYH	chr1_45798780_C_A	'5/16	NM_001128425.1:c.451G>T	NP_001121897.1:p.Gly151Ter	G/*	stop_gained	1
MUTYH	chr1_45800165_G_A	'2/16	NM_001128425.1:c.55C>T	NP_001121897.1:p.Arg19Ter	R/*	stop_gained	1
MUTYH	chr1_45805925_A_G	'1/16	NM_001128425.1:c.2T>C	NP_001121897.1:p.Met1?	M/T	start_lost	1
NF1	chr17_29552113_C_T	'17/57	NM_000267.3:c.1846C>T	NP_000258.1:p.Gln616Ter	Q/*	stop_gained	1
NF1	chr17_29553659_CA_C	'18/57	NM_000267.3:c.2209del	NP_000258.1:p.Thr737HisfsTer11	T/X	frameshift_variant	1
NF1	chr17_29661857_TATTGA_T	'39/57	NM_000267.3:c.5758_5762del	NP_000258.1:p.Leu1920ThrfsTer21	IE/X	frameshift_variant	1
NF1	chr17_29664899_G_A		NM_000267.3:c.6641+1G>A		NA	splice_donor_variant	1
NF1	chr17_29665751_CACTT_C	'45/57	NM_000267.3:c.6789_6792del	NP_000258.1:p.Tyr2264ThrfsTer5	TY/X	frameshift_variant	1
NF1	chr17_29676271_T_C		NM_000267.3:c.7258+2T>C		NA	splice_donor_variant	1
NF1	chr17_29679366_C_T	'50/57	NM_000267.3:c.7486C>T	NP_000258.1:p.Arg2496Ter	R/*	stop_gained	1
PALB2	chr16_23619279_G_A	'12/13	NM_024675.3:c.3256C>T	NP_078951.2:p.Arg1086Ter	R/*	stop_gained	1
PALB2	chr16_23625382_CT_C	'11/13	NM_024675.3:c.3143del	NP_078951.2:p.Lys1048ArgfsTer27	K/X	frameshift_variant	1
PALB2	chr16_23632800_C_T		NM_024675.3:c.2997-1G>A		NA	splice_acceptor_variant	1
PALB2	chr16_23634318_C_A	'9/13	NM_024675.3:c.2968G>T	NP_078951.2:p.Glu990Ter	E/*	stop_gained	4
PALB2	chr16_23641139_G_C	'5/13	NM_024675.3:c.2336C>G	NP_078951.2:p.Ser779Ter	S/*	stop_gained	1
PALB2	chr16_23641218_G_A	'5/13	NM_024675.3:c.2257C>T	NP_078951.2:p.Arg753Ter	R/*	stop_gained	1
PALB2	chr16_23641306_CAT_C	'5/13	NM_024675.3:c.2167_2168del	NP_078951.2:p.Met723ValfsTer21	M/X	frameshift_variant	1
PALB2	chr16_23641463_A_C	'5/13	NM_024675.3:c.2012T>G	NP_078951.2:p.Leu671Ter	L/*	stop_gained	1
PALB2	chr16_23646324_T_A	'4/13	NM_024675.3:c.1543A>T	NP_078951.2:p.Lys515Ter	K/*	stop_gained	1
PALB2	chr16_23646708_A_AG	'4/13	NM_024675.3:c.1158dup	NP_078951.2:p.Ser387LeufsTer14	-/X	frameshift_variant	1
PALB2	chr16_23646733_AG_A	'4/13	NM_024675.3:c.1133del	NP_078951.2:p.Pro378LeufsTer46	P/X	frameshift_variant	1
PALB2	chr16_23646807_AT_A	'4/13	NM_024675.3:c.1059del	NP_078951.2:p.Lys353AsnfsTer3	K/X	frameshift_variant	1
PALB2	chr16_23646809_TTC_T	'4/13	NM_024675.3:c.1056_1057del	NP_078951.2:p.Lys353IlefsTer7	EK/EX	frameshift_variant	1
PALB2	chr16_23647530_GG_T	'4/13	NM_024675.3:c.336_337delinsA	NP_078951.2:p.Pro113GlnfsTer64	GP/GX	frameshift_variant	2
PALB2	chr16_23649170_C_T		NM_024675.3:c.211+1G>A		NA	splice_donor_variant	1
PALB2	chr16_23649275_T_C		NM_024675.3:c.109-2A>G		NA	splice_acceptor_variant	1
PALB2	chr16_23652472_C_A	'1/13	NM_024675.3:c.7G>T	NP_078951.2:p.Glu3Ter	E/*	stop_gained	3
PMS2	chr7_6017260_G_A	'14/15	NM_000535.5:c.2404C>T	NP_000526.1:p.Arg802Ter	R/*	stop_gained	1
PMS2	chr7_6027135_G_A	'11/15	NM_000535.5:c.1261C>T	NP_000526.1:p.Arg421Ter	R/*	stop_gained	1
PMS2	chr7_6038813_G_A	'6/15	NM_000535.5:c.631C>T	NP_000526.1:p.Arg211Ter	R/*	stop_gained	1
PMS2	chr7_6043675_CCTTAAGCTTTAGATCTAGAAAGT_GGATC	'3/15	NM_000535.5:c.164-9_178delinsGATCC		NA	splice_acceptor_variant	1
PMS2	chr7_6048649_A_G	'1/15	NM_000535.5:c.2T>C	NP_000526.1:p.Met1?	M/T	start_lost	1
PTEN	chr10_89692904_C_T	'5/9	NM_000314.4:c.388C>T	NP_000305.3:p.Arg130Ter	R/*	stop_gained	1
PTEN	chr10_89717615_CA_C	'7/9	NM_000314.4:c.641del	NP_000305.3:p.Gln214ArgfsTer7	Q/X	frameshift_variant	1
RAD50	chr5_131939047_C_T	'14/25	NM_005732.3:c.2263C>T	NP_005723.2:p.Gln755Ter	Q/*	stop_gained	3
RAD50	chr5_131973850_C_T	'23/25	NM_005732.3:c.3553C>T	NP_005723.2:p.Arg1185Ter	R/*	stop_gained	1
RAD50	chr5_131973895_C_T	'23/25	NM_005732.3:c.3598C>T	NP_005723.2:p.Arg1200Ter	R/*	stop_gained	1
RAD51C	chr17_56772535_G_GA	'2/9	NM_058216.2:c.394dup	NP_478123.1:p.Thr132AsnfsTer23	G/GX	frameshift_variant	7
RAD51C	chr17_56801399_A_C		NM_058216.2:c.905-2A>C		NA	splice_acceptor_variant	5
RAD51D	chr17_33434387_G_A	'4/10	NM_002878.3:c.343C>T	NP_002869.3:p.Gln115Ter	Q/*	stop_gained	2
RAD51D	chr17_33434458_T_TTA	'4/10	NM_002878.3:c.270_271dup	NP_002869.3:p.Lys91IlefsTer13	K/IX	frameshift_variant	9
RECQL	chr12_21623965_GA_G	'14/15	NM_002907.3:c.1734del	NP_002898.2:p.Leu579Ter	L/X	frameshift_variant	3
RECQL	chr12_21624358_ATACT_A	'13/15	NM_002907.3:c.1667_1667+3del		NA	splice_donor_variant	2
RECQL	chr12_21628447_TTGAA_T	'10/15	NM_002907.3:c.1167_1170del	NP_002898.2:p.His389GlnfsTer2	HS/X	frameshift_variant	1
RECQL	chr12_21628459_TAACA_T	'10/15	NM_002907.3:c.1155_1158del	NP_002898.2:p.Phe385LeufsTer6	FV/X	frameshift_variant	1
RECQL	chr12_21628730_GTCTT_G	'9/15	NM_002907.3:c.974_977del	NP_002898.2:p.Lys325ThrfsTer42	KD/X	frameshift_variant	1
RECQL	chr12_21630808_G_A	'7/15	NM_002907.3:c.796C>T	NP_002898.2:p.Gln266Ter	Q/*	stop_gained	3
RECQL	chr12_21636367_G_A	'6/15	NM_002907.3:c.643C>T	NP_002898.2:p.Arg215Ter	R/*	stop_gained	2
RECQL	chr12_21643132_C_T		NM_002907.3:c.394+1G>A		NA	splice_donor_variant	1
RECQL	chr12_21652503_A_G	'2/15	NM_002907.3:c.2T>C	NP_002898.2:p.Met1?	M/T	start_lost	34
RINT1	chr7_105190613_G_T		NM_021930.4:c.1107+1G>T		NA	splice_donor_variant	3
RINT1	chr7_105192155_G_T		NM_021930.4:c.1471+1G>T		NA	splice_donor_variant	1
RINT1	chr7_105204195_C_T	'12/15	NM_021930.4:c.1687C>T	NP_068749.3:p.Gln563Ter	Q/*	stop_gained	1
RINT1	chr7_105205803_C_T	'13/15	NM_021930.4:c.1966C>T	NP_068749.3:p.Arg656Ter	R/*	stop_gained	1
TP53	chr17_7573009_C_T		NM_000546.5:c.1101-1G>A		NA	splice_acceptor_variant	1
XRCC2	chr7_152357858_G_A	'2/3	NM_005431.1:c.49C>T	NP_005422.1:p.Arg17Ter	R/*	stop_gained	1
