# Supplementary material for: Cohort profile: The Singapore Breast Cancer Cohort (SGBCC), a multi-center breast cancer cohort for evaluation of phenotypic risk factors and genetic markers
Source: PLoS One. 2021 Apr 26;16(4):e0250102. doi: 10.1371/journal.pone.0250102 (PMC8075208; doi:10.1371/journal.pone.0250102)
Supplement: S2 Table — Cases from Singapore Breast Cancer Cohort and controls from the Multi-ethnic Cohort of Singapore were sequenced together. Neither cases nor controls carried protein truncating variants in seven genes (ABRAXIS1, BABAM2, CDH1, MEN1, MLH1, MSH2, PIK3C, and STK11). (XLSX) [file pone.0250102.s004.xlsx]

## Sheet: S2_Table
S2 Table: Frequency of protein truncating variables carriership of the 34 genes tested by ethnicity (Chinese, Malay, and Indian). Cases from the Singapore Breast Cancer Cohort and controls from the Multi-ethnic Cohort of Singapore were sequenced together. Neither cases nor controls carried protein truncating variants in seven genes (ABRAXIS1, BABAM2, CDH1, MEN1, MLH1, MSH2, PIK3C, and STK11).
	Cases - SGBCC								Controls - Multi-ethnic cohort Singapore
	All		Chinese		Malay		Indian		All		Chinese		Malay		Indian
Gene	Non-carrier	Carrier	Non-carrier	Carrier	Non-carrier	Carrier	Non-carrier	Carrier	Non-carrier	Carrier	Non-carrier	Carrier	Non-carrier	Carrier	Non-carrier	Carrier
AKT1	4,476 (100)	0 (0)	3,663 (100)	0 (0)	593 (100)	0 (0)	220 (100)	0 (0)	4,123 (100)	1 (0)	3,325 (100)	1 (0)	578 (100)	0 (0)	220 (100)	0 (0)
ATM	4,454 (100)	22 (0)	3,645 (100)	18 (0)	590 (99)	3 (1)	219 (100)	1 (0)	4,117 (100)	7 (0)	3,319 (100)	7 (0)	578 (100)	0 (0)	220 (100)	0 (0)
BARD1	4,470 (100)	6 (0)	3,657 (100)	6 (0)	593 (100)	0 (0)	220 (100)	0 (0)	4,123 (100)	1 (0)	3,325 (100)	1 (0)	578 (100)	0 (0)	220 (100)	0 (0)
BRCA1	4,432 (99)	44 (1)	3,629 (99)	34 (1)	587 (99)	6 (1)	216 (98)	4 (2)	4,121 (100)	3 (0)	3,323 (100)	3 (0)	578 (100)	0 (0)	220 (100)	0 (0)
BRCA2	4,395 (98)	81 (2)	3,608 (98)	55 (2)	575 (97)	18 (3)	212 (96)	8 (4)	4,121 (100)	3 (0)	3,324 (100)	2 (0)	577 (100)	1 (0)	220 (100)	0 (0)
BRIP1	4,458 (100)	18 (0)	3,648 (100)	15 (0)	590 (99)	3 (1)	220 (100)	0 (0)	4,117 (100)	7 (0)	3,321 (100)	5 (0)	577 (100)	1 (0)	219 (100)	1 (0)
EPCAM	4,473 (100)	3 (0)	3,660 (100)	3 (0)	593 (100)	0 (0)	220 (100)	0 (0)	4,124 (100)	0 (0)	3,326 (100)	0 (0)	578 (100)	0 (0)	220 (100)	0 (0)
FANCC	4,474 (100)	2 (0)	3,661 (100)	2 (0)	593 (100)	0 (0)	220 (100)	0 (0)	4,122 (100)	2 (0)	3,325 (100)	1 (0)	578 (100)	0 (0)	219 (100)	1 (0)
FANCM	4,468 (100)	8 (0)	3,656 (100)	7 (0)	592 (100)	1 (0)	220 (100)	0 (0)	4,124 (100)	0 (0)	3,326 (100)	0 (0)	578 (100)	0 (0)	220 (100)	0 (0)
GEN1	4,471 (100)	5 (0)	3,659 (100)	4 (0)	592 (100)	1 (0)	220 (100)	0 (0)	4,120 (100)	4 (0)	3,322 (100)	4 (0)	578 (100)	0 (0)	220 (100)	0 (0)
MRE11A	4,469 (100)	7 (0)	3,659 (100)	4 (0)	591 (100)	2 (0)	219 (100)	1 (0)	4,124 (100)	0 (0)	3,326 (100)	0 (0)	578 (100)	0 (0)	220 (100)	0 (0)
MSH6	4,442 (99)	34 (1)	3,629 (99)	34 (1)	593 (100)	0 (0)	220 (100)	0 (0)	4,098 (99)	26 (1)	3,303 (99)	23 (1)	575 (99)	3 (1)	220 (100)	0 (0)
NF1	4,468 (100)	8 (0)	3,655 (100)	8 (0)	593 (100)	0 (0)	220 (100)	0 (0)	4,123 (100)	1 (0)	3,325 (100)	1 (0)	578 (100)	0 (0)	220 (100)	0 (0)
PALB2	4,453 (99)	23 (1)	3,646 (100)	17 (0)	588 (99)	5 (1)	219 (100)	1 (0)	4,119 (100)	5 (0)	3,321 (100)	5 (0)	578 (100)	0 (0)	220 (100)	0 (0)
PMS2	4,470 (100)	6 (0)	3,657 (100)	6 (0)	593 (100)	0 (0)	220 (100)	0 (0)	4,119 (100)	5 (0)	3,322 (100)	4 (0)	577 (100)	1 (0)	220 (100)	0 (0)
PTEN	4,474 (100)	2 (0)	3,661 (100)	2 (0)	593 (100)	0 (0)	220 (100)	0 (0)	4,123 (100)	1 (0)	3,326 (100)	0 (0)	578 (100)	0 (0)	219 (100)	1 (0)
RAD50	4,471 (100)	5 (0)	3,658 (100)	5 (0)	593 (100)	0 (0)	220 (100)	0 (0)	4,118 (100)	6 (0)	3,320 (100)	6 (0)	578 (100)	0 (0)	220 (100)	0 (0)
RAD51C	4,464 (100)	12 (0)	3,652 (100)	11 (0)	592 (100)	1 (0)	220 (100)	0 (0)	4,117 (100)	7 (0)	3,319 (100)	7 (0)	578 (100)	0 (0)	220 (100)	0 (0)
RAD51D	4,464 (100)	12 (0)	3,654 (100)	9 (0)	590 (99)	3 (1)	220 (100)	0 (0)	4,121 (100)	3 (0)	3,323 (100)	3 (0)	578 (100)	0 (0)	220 (100)	0 (0)
RECQL	4,418 (99)	58 (1)	3,615 (99)	48 (1)	583 (98)	10 (2)	220 (100)	0 (0)	4,088 (99)	36 (1)	3,290 (99)	36 (1)	578 (100)	0 (0)	220 (100)	0 (0)
RINT1	4,469 (100)	7 (0)	3,656 (100)	7 (0)	593 (100)	0 (0)	220 (100)	0 (0)	4,117 (100)	7 (0)	3,321 (100)	5 (0)	576 (100)	2 (0)	220 (100)	0 (0)
CHEK2	4,467 (100)	9 (0)	3,657 (100)	6 (0)	591 (100)	2 (0)	219 (100)	1 (0)	4,120 (100)	4 (0)	3,322 (100)	4 (0)	578 (100)	0 (0)	220 (100)	0 (0)
MUTYH	4,455 (100)	21 (0)	3,651 (100)	12 (0)	584 (98)	9 (2)	220 (100)	0 (0)	4,109 (100)	15 (0)	3,319 (100)	7 (0)	571 (99)	7 (1)	219 (100)	1 (0)
TP53	4,475 (100)	1 (0)	3,662 (100)	1 (0)	593 (100)	0 (0)	220 (100)	0 (0)	4,124 (100)	0 (0)	3,326 (100)	0 (0)	578 (100)	0 (0)	220 (100)	0 (0)
NBN	4,476 (100)	0 (0)	3,663 (100)	0 (0)	593 (100)	0 (0)	220 (100)	0 (0)	4,122 (100)	2 (0)	3,324 (100)	2 (0)	578 (100)	0 (0)	220 (100)	0 (0)
XRCC2	4,475 (100)	1 (0)	3,662 (100)	1 (0)	593 (100)	0 (0)	220 (100)	0 (0)	4,124 (100)	0 (0)	3,326 (100)	0 (0)	578 (100)	0 (0)	220 (100)	0 (0)
