# Supplementary material for: Cohort profile: The Singapore Breast Cancer Cohort (SGBCC), a multi-center breast cancer cohort for evaluation of phenotypic risk factors and genetic markers
Source: PLoS One. 2021 Apr 26;16(4):e0250102. doi: 10.1371/journal.pone.0250102 (PMC8075208; doi:10.1371/journal.pone.0250102)
Supplement: S3 Table — (XLSX) [file pone.0250102.s005.xlsx]

## Sheet: S3_Table
S3 Table: Notable studies that the Singapore Breast Cancer Cohort has contributed to.
Title	Brief description	Findings	DOI
Genome-wide association analysis in East Asians identifies breast cancer susceptibility loci at 1q32.1, 5q14.3 and 15q26.1.	Up to the present, ~180 susceptibility loci for breast cancer have been identified through genome wide association studies (GWAS) (1, 2). The study provides additional insights into the genetics and biology of breast cancer. SGBCC was part of the collaboration with Asian Breast Cancer Consortium (ABCC); breast cancer cases and controls were recruited from China, Japan, Korea, Malaysia and Singapo…	Three new genetic loci (rs4951011 at 1q32.1, rs10474352 at 5q14.3, and rs2290203 at 15q26.1) were found to be associated with an increased risk of breast cancer in women of East Asian ancestry.	10.1038/ng.3041
European polygenic risk score for prediction of breast cancer shows similar performance in Asian women	This is the first study to evaluate the performance of the European PRS for breast cancer risk stratification in Asian populations of diverse ethnic groups. SGBCC was part of these 13 case-control studies; with a total of 13,668 breast cancer cases and 13,648 controls of Asian ancestry.	The European PRS is also predictive of breast cancer risk among Asian women. Compared to women in the middle quintile of the risk distribution, women with the highest PRS risk (99th percentile) were associated with 2.7-fold higher risk of developing breast cancer, while women with the lowest PRS risk (lowest 1% tail of the PRS distribution) were associated with ~0.4-fold risk. No significant hete…	10.1038/s41467-020-17680-w.
Breast Cancer Risk Genes — Association Analysis in More than 113,000 Women	Rare protein truncating variants (PTVs) in breast cancer susceptibility genes are typically associated with a larger effect size than common variants. For many genes included in gene testing panels, however, the evidence for association with cancer risk is weak and the underlying risk estimates are imprecise. SGBCC is part of this large association analysis of rare coding variants in 34 genes; 60…	Cumulative risk estimates place PTVs in BRCA1, BRCA2 and PALB2 in the high-risk category according to NICE guidelines (lifetime absolute risks exceeding 30%; range of odds ratios from 2.10 to 10.1) and ATM, BARD1, CHEK2, RAD51C and RAD51D (lifetime absolute risks between 17 to 30%, range of odds ratios between 1.80 to 2.09) in the moderate risk category. The frequency of PTVs among Asian women (4…	10.1056/NEJMoa1913948
Reference
1	Michailidou K, Beesley J, Lindstrom S, Canisius S, Dennis J, Lush MJ, et al. Genome-wide association analysis of more than 120,000 individuals identifies 15 new susceptibility loci for breast cancer. Nat Genet. 2015;47(4):373-80.
2	Michailidou K, Hall P, Gonzalez-Neira A, Ghoussaini M, Dennis J, Milne RL, et al. Large-scale genotyping identifies 41 new loci associated with breast cancer risk. Nat Genet. 2013;45(4):353-61, 61e1-2.
